# Supplementary material for: Rosenbergiella meliponini D21B Isolated from Pollen Pots of the Australian Stingless Bee Tetragonula carbonaria
Source: Microorganisms. 2023 Apr 12;11(4):1005. doi: 10.3390/microorganisms11041005 (PMC10142583; doi:10.3390/microorganisms11041005)
Supplement: Supplementary file 1 [file microorganisms-11-01005-s001.zip]

Archive with 1 entries (1 files):
- microorganisms-2313761-supplementary.pdf
